# Supplementary material for: Funding Infectious Disease Research: A Systematic Analysis of UK Research Investments by Funders 1997–2010
Source: PLoS One. 2014 Aug 27;9(8):e105722. doi: 10.1371/journal.pone.0105722 (PMC4146508; doi:10.1371/journal.pone.0105722)
Supplement: Table S1 — Investment in immunology and vaccine research by a) specific infectious disease and b) disease system. CMV = Cytomegalovirus. EBV = Epstein-Barr virus. HIV = Human immunodeficiency virus. HPV = Human Papillomavirus. HSV = Herpes Simplex virus. RSV = Respiratory Syncytial virus. VZV = Varicella Zoster virus. (XLS) [file pone.0105722.s003.xls]

## Sheet: Specific infection
Specific infection	Investment (total); £ (%)	Investment (Public); £ (%)	Investment (Philanthropic); £ (%)	Fold difference	Studies (total); n (%)	Studies (Public); n (%)	Studies (Philanthropic); n (%)	Fold difference	Mean grant (total); £ (SD)	Mean grant (Public); £ (SD)	Mean grant (Philanthropic); £ (SD)	Fold difference	P	Median grant (total); £ (IQR)	Median grant (Public); £ (IQR)	Median grant (Philanthropic); £ (IQR)	Fold difference	Chi-squared	P
Gastrointestinal infections
Campylobacter	2.4116e+07	22797397	693587	32.8688	87	78	5	15.6	277196	292274	138717	2.10698	0.2753	221532	231835	90341	2.56622	1.8395	0.175
	0.00927544	0.945322	0.0287604		0.0141119				408655	427221	121819			90,341-311,497	94,266-311,497	55,044-214,395
Clostridium	3.53845e+07	27812616	6974168	3.98795	78	51	18	2.83333	453647	545345	387454	1.40751	0.3388	204389	246789	184636	1.33663	1.0511	0.305
	0.0136095	0.786011	0.197097		0.0126521				796207	839537	823306			42,630-415,635	80,431-489,536	47,960-308,240
E. coli	2.63062e+07	14352531	10583789	1.35609	107	64	40	1.6	245852	224258	264595	0.847554	0.5432	206784	208186	204733	1.01686	0	1
	0.0101178	0.545596	0.402331		0.017356				209792	158030	209578			117,440-329,159	112,320-312,191	137,064-350,896
Helicobacter	1.51096e+07	6843723	7216442	0.948351	101	25	47	0.531915	149600	273749	153541	1.7829	0.078	83986	155716	98452	1.58164	3.0026	0.083
	0.0058114	0.45294	0.477608		0.0163828				214832	319520	168596			11,555-187,678	80,573-395,515	11,962-253,583
Norovirus	5.10225e+06	2670348	2431218	1.09836	12	6	5	1.2	425188	445058	486244	0.915298	0.5839	200620	165528	329835	0.501849	0.7822	0.376
	0.00196241	0.523367	0.476499		0.00194647				568372	663333	536715			91,363-435,732	93571-374,949	202,109-496,514
Rotavirus	6.18343e+06	2423217	3581150	0.676659	19	8	10	0.8	325444	302902	358115	0.845824	0.859	164690	189231	152874	1.23782	0	1
	0.00237826	0.391889	0.579152		0.00308191				414279	404031	460729			114,718-299,988	108,163-266,020	114,718-428,798
Salmonella	5.57163e+07	45054497	10265430	4.38895	145	113	29	3.89655	384250	398712	353980	1.12637	0.1271	256185	270452	191486	1.41239	3.5099	0.061
	0.0214295	0.808641	0.184245		0.0235199				474060	492444	418825			132,107-431,762	178,939-434,106	51,232-369,431
Shigella	3.29244e+06	1489999	1372807	1.08537	9	3	4	0.75	365827	496666	343202	1.44716	0.4795	211456	658278	162391	4.05366	1.2153	0.27
	0.00126633	0.452551	0.416957		0.00145985				335500	314472	444545			134,251-658,278	134,251-697,470	79,589-606,815
Haematological infections
EBV	4.46008e+07	12066486	32205824	0.374668	146	21	114	0.184211	305485	574595	282507	2.03391	0.01	156697	265850	149552	1.77764	9.76	0.01
	0.0171542	0.270544	0.722091		0.0236821				430746	618721	385647			49,657-364,013	190,,895-583109	63,354-364,199
Listeriosis	4.87806e+06	3600884	1277179	2.8194	11	8	3	2.66667	443460	450110	425726	1.05728	0.4142	239595	401714	100768	3.98652	0.2444	0.621
	0.00187619	0.738179	0.261821		0.00178427				353486	291586	571431			126,966-705,717	213,930-655,594	90,878-1,085,533
Malaria	3.52872e+08	134467915	213951749	0.628496	504	130	362	0.359116	700143	1034369	591027	1.75012	0.01	203348	399138	135340	2.94916	45.5408	0.01
	0.135721	0.381067	0.606316		0.0817518				2283790	1964750	2414245			59,122-500,817	202,186-944,547	39,148-339,796
Hepatic infections
CMV	2.83694e+07	19311584	7773577	2.48426	68	21	32	0.65625	417197	919599	242924	3.78554	0.01	188606	605695	182608	3.3169	10.2467	0.01
	0.0109114	0.680718	0.274013		0.01103				656508	970657	257284			100,221-392,186	296,515-1,131,798	83,689-273,964
Hepatitis B	1.17681e+07	7293727	3428355	2.12747	68	25	25	1	173060	291749	137134	2.12747	0.1229	65624.4	189604	66056	2.87035	0.72	0.396
	0.00452622	0.619788	0.291326		0.01103				287576	405397	192852			19,659-209,501	24,271-290,764	31,609-201,815
Hepatitis C	5.97278e+07	41585751	11129666	3.73648	235	114	48	2.375	254161	364787	231868	1.57325	0.023	116883	191742	116918	1.63997	4.2632	0.039
	0.0229724	0.696254	0.18634		0.0381184				418722	500143	379930			41,342-269,629	69,331-379,346	56,918-248,861
Neglected Tropical Diseases
African trypanosomiasis	4.28013e+07	6686793	36067298	0.185398	76	16	59	0.271186	563174	417925	611310	0.683654	0.2889	262145	349464	230505	1.51608	5.3605	0.021
	0.0164621	0.156229	0.842669		0.0123277	0.210526	0.776316		1139333	286841	1282383			151,883-466,918	252,573-443,707	119,521-581,477
Chagas disease	4.92625e+06	2104327	2821922	0.745707	18	6	12	0.5	273680	350721	235160	1.49141	0.5741	215639	233142	213583	1.09158	1	0.317
	0.00189472	0.427166	0.572834		0.00291971				207903	297670	147201			163,472-350,741	196,519-341,956	115,384-351,748
Dengue	4.38207e+07	4796279	39024432	0.122905	29	9	20	0.45	1511059	532920	1951222	0.273121	0.6041	269824	361828	212622	1.70174	1.7676	0.184
	0.0168542	0.109452	0.890548		0.00470397				5899700	559641	7106667			107,474-530,125	188,754-621,170	101,681-522,600
Helminths	6.78657e+07	17551631	49717376	0.353028	150	36	108	0.333333	452438	487545	460346	1.05908	0.01	233772	301938	199734	1.51169	12	0.01
	0.0261023	0.258623	0.732584		0.0243309				1112173	438648	1284920			82,786-386,182	235,201-603,558	67,045-360,844
Leishmaniasis	4.18418e+07	24045531	17793900	1.35134	78	24	53	0.45283	536433	1001897	335734	2.9842	0.01	289354	865182	240694	3.59453	2.4119	0.12
	0.0160931	0.574677	0.425266		0.0126521				797514	1151670	456755			91,196-518,477	196,668-1,292,483	78,978-352,006
Leprosy	623080	0	623080		2	0	2		311540		311540			311540		311540
	0.000239647	0	1		0.000324412				370963		370964			49,229-573,851		49,229-573,851
Lymphatic filariasis	4.70627e+07	1849902	45212815	0.0409154	7	3	4	0.75	6723245	616634	1.13032e+07	0.0545539	1	551459	551459	6522924	0.0845417	0.1944	0.659
	0.0181011	0.0393072	0.960693		0.00113544				1.2113e+07	404264	1.51024e+07			201,834-12,844,013	248,917-1,049,526	135,413-22,470,995
Onchocerciasis	1.69762e+06	1281261	415773	3.08164	5	1	3	0.333333	339525		138591			35768.9		35769
	0.000652935	0.754738	0.244915		0.00081103				546719		190708			21,359-358,645		21,359-358,645
Schistosomiasis	4.07759e+07	4436855	36321867	0.122154	47	9	34	0.264706	867572	492984	1068290	0.46147	0.2324	197557	290277	204066	1.42247	1.4481	0.229
	0.0156831	0.108811	0.890769		0.00762368				3825582	480590	4491582			59,912-361,947	196,732-685,549	63,455-350,424
Trachoma	3.71857e+06	3718572	0		2	2	0		1859286	1859286				1859286	1859286
	0.00143023	1	0		0.000324412				1768466	1768466				608,792-3,109,780	608,792-3,109,780
Neurological infections
Meningitis	5.40422e+07	16272375	35390598	0.459794	222	38	169	0.224852	243434	428220	209412	2.04487	0.0881	146153	207116	141622	1.46246	1.2325	0.267
	0.0207856	0.301105	0.654869		0.0360097				355892	575411	275800			66,895-228,405	74,052-539,200	69,662-222,489
Polio	1.18998e+06	740085	0		4	4	0		185021	185021				164849	164849
	0.000457689	0.621929	0		0.000648824				170640	170640				51,977-318,065	51,978-318,065
Tetanus	5.10807e+06	4267785	840284	5.07898	5	1	4	0.25	1021614		210071			231879		215996
	0.00196465	0.835499	0.164501		0.00081103				1819723		156560			200,112-395,050		106,678-313,465
Respiratory infections
Diphtheria	139863	139863	0		2	2	0		69931.4	69931.5				69931.4	69931.5
	5.37937e-05	1	0		0.000324412				68317.4	68317.1				21,624-118,239	21,624-118,239
Influenza	8.0063e+07	67803119	10628887	6.37914	141	99	36	2.75	567823	684880	295247	2.31969	0.01	299988	402067	243212	1.65315	14.751	0.01
	0.0307936	0.846872	0.132757		0.022871				818009	935071	292413			159,841-656,509	198,021-677,388	132,406-306,241
Measles	4.99415e+06	4859208	134943	36.0093	12	10	2	5	416179	485921	67471.5	7.20187	0.1974	284882	386275	67471.5	5.72501	2.4	0.121
	0.00192084	0.97298	0.0270202		0.00194647				403740	408394	12633.9			67,471- 683,714	196,519-705,297	58,538-76,405
Pertussis	2.43216e+06	1257242	1174916	1.07007	9	4	5	0.8	270240	314310	234983	1.33759	0.6242	299840	376390	43143	8.72423	0.09	0.764
	0.00093545	0.516925	0.483076		0.00145985				246165	204184	293990			37,151- 452,939	165,391-463,230	37,151-395,050
RSV	1.68997e+07	8298568	8529410	0.972936	45	20	23	0.869565	375550	414928	370844	1.11888	0.3548	184292	228787	159289	1.4363	3.9093	0.048
	0.00649993	0.491047	0.504707		0.00729927				480715	445944	527665			56,431-498,006	86,053-543,779	56,431-492,984
Tuberculosis	1.55315e+08	76855609	75829161	1.01354	329	113	184	0.61413	472083	680138	412115	1.65036	0.01	190467	274727	161442	1.70171	22.1527	0.01
	0.059737	0.494836	0.488227		0.0533658				930157	1031762	917085			69,899-421,992	154,047-690,642	46,568-331,815
Sexually transmitted infections
Chlamydia	2.17024e+07	17771059	1970196	9.01994	112	61	14	4.35714	193771	291329	140728	2.07015	0.3078	50469.2	95110	48310.5	1.96872	2.9685	0.085
	0.00834711	0.818853	0.0907825		0.0181671				561173	741096	190047			10,298-174,939	15,332-193,932	6,513-307,253
Gonorrhoea	948399	394189	466840	0.844377	18	5	6	0.833333	52688.8	78837.8	77806.7	1.01325	0.715	7548.05	6525	36967	0.176509	0.11	0.74
	0.000364771	0.415636	0.49224		0.00291971				81647.5	109829	95188.6			1,820-54,145	776-145,823	6,471-150,196
HIV	4.77556e+08	325249641	122264414	2.66022	764	307	284	1.08099	625073	1059445	430508	2.46092	0.01	147404	294431	81671	3.60509	64.4636	0.01
	0.183676	0.681072	0.256021		0.123925				2276762	3303012	1305331			37,195-395,644	143,237-822,404	20,942-288,888
HPV	5.22605e+07	20787564	30421340	0.683322	147	29	85	0.341176	355514	716813	357898	2.00284	0.0579	92143.3	185015	122158	1.51455	1.1562	0.282
	0.0201003	0.397768	0.58211		0.0238443				849406	1327833	761333			30,079-220,559	72,804-572,752	50,257-241,505
HSV	2.20633e+07	16627107	5239637	3.17333	48	26	19	1.36842	459652	639504	275770	2.31897	0.1477	202564	293973	140475	2.09271	0.0304	0.862
	0.00848593	0.753609	0.237482		0.00778589				720790	896650	361375			52,597-421,960	90,964-488,176	41,926-309,610
Syphilis	1.06156e+06	437252	624308	0.700379	5	2	3	0.666667	212312	218626	208103	1.05057	0.5637	207346	218626	113088	1.93324	0.1389	0.709
	0.000408295	0.411896	0.588104		0.00081103				152848	15952.3	215711			113,088-229,907	207,346-229,906	56,210-455,010
Other infections
Aspergillus	4.85386e+06	361451	2386209	0.151475	26	1	21	0.047619	186687		113629			47947.6		64073
	0.00186688	0.0744667	0.491611		0.00421736				420903		175870			19,703-157,829		23,089-112,397
Candida	1.21907e+06	788242	165767	4.75512	8	2	4	0.5	152384	394121	41441.8	9.51024	0.3545	28518.5	394121	24714.5	15.947	0	1
	0.000468876	0.646592	0.135978		0.00129765				262390	522463	48707.5			10,508-188,568	24,684-763,558	10,509-72,375
Pseudomonas	6.47324e+06	5060756	1223196	4.13732	43	18	15	1.2	150540	281153	81546.4	3.44777	0.01	81792.9	254025	77329	3.28499	8.9335	0.01
	0.00248972	0.781797	0.188962		0.00697486				175910	199837	67538.4			11,204-253,337	156,354-360,791	11,787-123,107
VZV	4.18658e+06	2870315	809370	3.54636	20	8	7	1.14286	209329	358789	115624	3.10306	0.2472	145504	193482	105632	1.83166	0.0765	0.782
	0.00161023	0.685599	0.193325		0.00324412				261063	365006	89060.7			46,117-227,502	79,979-684,802	44,891-221,468
Overall	2599985851	1403579619	1102469932	1.27312	6165	2385	2874	0.829854	421733	588503	383601	1.53415	0.01	158055	255992	146060	1.75265	333.654	0.01
									1315935	1447668	1377079			49,490-352,699	127,167-529,610	52,433-286,518
Disease system	Investment (total); £ (%)	Investment (Public); £ (%)	Investment (Philanthropic); £ (%)	Fold difference	Studies (total); n (%)	Studies (Public); n (%)	Studies (Philanthropic); n (%)	Fold difference	Mean grant (total); £ (SD)	Mean grant (Public); £ (SD)	Mean grant (Philanthropic); £ (SD)	Fold difference	P	Median grant (total); £ (IQR)	Median grant (Public); £ (IQR)	Median grant (Philanthropic); £ (IQR)	Fold difference	Chi-squared	P
Gastrointestinal infections	2.48972e+08	155135465	87338453	1.77626	790	422	296	1.42568	315154	367620	295062	1.24591	0.01	199042	234989	169016	1.39034	23.544	0.01
	5.58223	0.639803	0.360197		5.41096	0.587744	0.412256		457988	503309	415886			721,37-351,372	128,329-382,254	73,368-319,906
Haematological infections	4.1349e+08	126016033	282008707	0.446852	742	162	525	0.308571	557264	777877	537159	1.44813	0.01	157280	344172	145231	2.36982	39.8474	0.01
	9.27091	0.308844	0.691156		5.08219	0.235808	0.764192		2179537	1493574	2447713			157,280-362,727	149,525- 635,743	47,329-301,592
Hepatic infections	7.39657e+07	49040575	16221759	3.02314	322	146	82	1.78049	229707	335894	197826	1.69793	0.01	114621	190036	100437	1.89209	9.2175	0.01
	1.65839	0.751438	0.248562		2.20548	0.640351	0.359649		375988	459722	321219			40,076-244,293	67,678-367,573	40,076-231,315
Neglected tropical diseases	2.29607e+08	62449931	165665323	0.376964	407	97	299	0.324415	564145	643814	554065	1.16198	0.01	248750	376382	215530	1.74631	27.6489	0.01
	5.14805	0.273765	0.726235		2.78767	0.244949	0.755051		2104383	739565	2417847			91,196-451,453	238,315-844,175	77,306-381,673
Neurological infections	1.01886e+08	47766679	47476473	1.00611	339	87	220	0.395455	300548	549042	215802	2.54419	0.01	155404	319609	143636	2.22513	13.7545	0.01
	2.28439	0.501524	0.498476		2.32192	0.283388	0.716612		463870	689284	276332			64,434-334,128	146,656-685,424	66,366-238,688
Ocular infections	7.40722e+06	1888928	5235662	0.360781	36	8	18	0.444444	205756	236116	290870	0.811758	0.7389	120849	208251	181061	1.15017	0	1
	0.166078	0.265128	0.734872		0.246575	0.307692	0.692308		280206	167992	349110			7,860-293,837	151,586-261,399	9,235-383,005
Respiratory infections	4.18839e+08	226360329	176295835	1.28398	1192	422	624	0.676282	351375	536399	282525	1.89859	0.01	158966	254680	132378	1.92387	73.4704	0.01
	9.39084	0.562168	0.437832		8.16438	0.403442	0.596558		661990	795972	589135			50,203-342,049	133,262-578,651	51,568-248,725
Sexually-transmitted infections	1.38616e+08	94308754	38301171	2.46229	378	147	135	1.08889	366710	641556	283712	2.26129	0.01	94790	183621	101788	1.80396	11.9507	0.01
	3.10793	0.711174	0.288826		2.58904	0.521277	0.478723		958450	1360904	628432			15,332-241,505	50,823-514,066	32,353-239,386
HIV	4.77556e+08	325249641	122264414	2.66022	764	307	284	1.08099	625073	1059445	430508	2.46092	0.01	147404	294431	81671	3.60509	64.4636	0.01
	10.7073	0.726792	0.273208		5.23288	0.519459	0.480541		2276762	3303012	1305331			37,195-395,644	143,237-822,404	20,942-288,888
Overall	2599985851	1403579670	1102469932	1.27312	6165	2385	2874	0.829854	421733	588503	383601	1.53415	0.01	158055	255992	146060	1.75265	333.654	0.01
		0.560077	0.439923			0.453508	0.546492		1315935	1447668	1377079			49,490-352,699	127,167-529,610	52,433-286,518
